# Supplementary material for: Molecular recognition of planar and non-planar aromatic hydrocarbons through multipoint Ag–π bonding in a dinuclear metallo-macrocycle
Source: Chem Sci. 2019 Jun 27;10(30):7172–6. doi: 10.1039/c9sc02619c (PMC6764282; doi:10.1039/c9sc02619c)
Supplement: Supplementary file 2 [file SC-010-C9SC02619C-s002.cif]

# Electronic Supplementary Material (ESI) for Chemical Science.
# This journal is © The Royal Society of Chemistry 2019

####################################################################### 
# 
# This file contains crystal structure data downloaded from the 
# Cambridge Structural Database (CSD) hosted by the Cambridge 
# Crystallographic Data Centre (CCDC).
# 
# Full information about CCDC data access policies and citation 
# guidelines are available at http://www.ccdc.cam.ac.uk/access/V1 
# 
# Audit and citation data items may have been added by the CCDC. 
# Please retain this information to preserve the provenance of 
# this file and to allow appropriate attribution of the data. 
# 
#######################################################################

data_Ag2L1-anthracene
_database_code_depnum_ccdc_archive 'CCDC 1911739'
loop_
_audit_author_name
_audit_author_address
'Kenichiro Omoto'
;Nara Institute of Science and Technology
Japan
;
_audit_update_record             
;
2019-04-23 deposited with the CCDC.	2019-06-27 downloaded from the CCDC.
;

#==============================================================================
# CHEMICAL DATA

_chemical_formula_sum            'C132 H118 Ag2 Cl8 F12 N4 O2 Sb2'
_chemical_formula_moiety         'C132 H118 Ag2 Cl8 F12 N4 O2 Sb2'
_chemical_formula_weight         2763.25
_chemical_melting_point          ?

#==============================================================================
# CRYSTAL DATA
_space_group_crystal_system      monoclinic
_space_group_name_H-M_alt        'P 1 21/c 1'
_space_group_name_Hall           '-P 2ybc'
_space_group_IT_number           14
loop_
_space_group_symop_id
_space_group_symop_operation_xyz
1 +X,+Y,+Z
2 -X,1/2+Y,1/2-Z
3 -X,-Y,-Z
4 +X,-1/2-Y,-1/2+Z
#------------------------------------------------------------------------------
_cell_length_a                   18.8596(8)
_cell_length_b                   13.4589(6)
_cell_length_c                   23.9721(11)
_cell_angle_alpha                90.0000
_cell_angle_beta                 99.0960(13)
_cell_angle_gamma                90.0000
_cell_volume                     6008.3(5)
_cell_formula_units_Z            2
_cell_measurement_reflns_used    31018
_cell_measurement_theta_min      3.02
_cell_measurement_theta_max      27.52
_cell_measurement_temperature    93
#------------------------------------------------------------------------------
_exptl_crystal_description       block
_exptl_crystal_colour            yellow
_exptl_crystal_size_max          0.300
_exptl_crystal_size_mid          0.300
_exptl_crystal_size_min          0.100
_exptl_crystal_density_diffrn    1.527
_exptl_crystal_density_meas      ?
_exptl_crystal_density_method    'not measured'
_exptl_crystal_F_000             2788.00
_exptl_absorpt_coefficient_mu    1.015
_exptl_absorpt_correction_type   multi-scan
_exptl_absorpt_process_details   'ABSCOR (Rigaku, 1995)'
_exptl_absorpt_correction_T_min  0.411
_exptl_absorpt_correction_T_max  0.904

#==============================================================================
# EXPERIMENTAL DATA

_diffrn_ambient_temperature      93
_diffrn_radiation_type           'Mo K\a'
_diffrn_radiation_wavelength     0.71075
_diffrn_measurement_device_type  'Rigaku R-AXIS RAPID'
_diffrn_measurement_method       \w
_diffrn_detector_area_resol_mean 10.000
_diffrn_reflns_number            46007
_diffrn_reflns_av_unetI/netI     0.0370
_diffrn_reflns_av_R_equivalents  0.0485
_diffrn_reflns_theta_max         25.000
_diffrn_reflns_theta_min         3.027
_diffrn_reflns_theta_full        25.000
_diffrn_measured_fraction_theta_max 0.998
_diffrn_measured_fraction_theta_full 0.998
_diffrn_reflns_Laue_measured_fraction_max 0.000
_diffrn_reflns_Laue_measured_fraction_full 0.000
_diffrn_reflns_point_group_measured_fraction_max 0.000
_diffrn_reflns_point_group_measured_fraction_full 0.000
_diffrn_reflns_limit_h_min       -22
_diffrn_reflns_limit_h_max       22
_diffrn_reflns_limit_k_min       -16
_diffrn_reflns_limit_k_max       16
_diffrn_reflns_limit_l_min       -28
_diffrn_reflns_limit_l_max       27
_diffrn_standards_number         0
_diffrn_standards_interval_count .
_diffrn_standards_decay_%        ?
_reflns_number_total             10551
_reflns_number_gt                8186
_reflns_threshold_expression     F^2^>2.0\s(F^2^)

#==============================================================================
# REFINEMENT DATA

_refine_special_details          
;
    Refinement was performed using all reflections. The weighted 
    R-factor (wR) and goodness of fit (S) are based on F^2^.
    R-factor (gt) are based on F. The threshold expression of
    F^2^ > 2.0 sigma(F^2^) is used only for calculating R-factor (gt).
;
_refine_ls_structure_factor_coef Fsqd
_refine_ls_R_factor_all          0.0951
_refine_ls_R_factor_gt           0.0773
_refine_ls_wR_factor_ref         0.2257
_refine_ls_wR_factor_gt          0.2113
_refine_ls_number_restraints     203
_refine_ls_hydrogen_treatment    constr
_refine_ls_number_reflns         10551
_refine_ls_number_parameters     770
_refine_ls_goodness_of_fit_ref   1.025
_refine_ls_weighting_scheme      calc
_refine_ls_weighting_details     
'w = 1/[\s^2^(Fo^2^)+(0.1153P)^2^+42.5485P] where P=(Fo^2^+2Fc^2^)/3'
_atom_sites_solution_hydrogens   geom
_atom_sites_solution_primary     direct
_atom_sites_solution_secondary   difmap
_refine_ls_shift/su_max          0.002
_refine_diff_density_max         2.84
_refine_diff_density_min         -1.48
_refine_ls_extinction_method     none
_refine_ls_extinction_coef       ?

loop_
_atom_type_symbol
_atom_type_description
_atom_type_scat_dispersion_real
_atom_type_scat_dispersion_imag
_atom_type_scat_source
C C 0.0033 0.0016
;
International Tables for Crystallography
(Vol. C, Tables 4.2.6.8 and 6.1.1.4)
;
H H 0.0000 0.0000
;
International Tables for Crystallography
(Vol. C, Table 6.1.1.4)
;
O O 0.0106 0.0060
;
International Tables for Crystallography
(Vol. C, Tables 4.2.6.8 and 6.1.1.4)
;
N N 0.0061 0.0033
;
International Tables for Crystallography
(Vol. C, Tables 4.2.6.8 and 6.1.1.4)
;
Sb Sb -0.5866 1.5461
;
International Tables for Crystallography
(Vol. C, Tables 4.2.6.8 and 6.1.1.4)
;
F F 0.0171 0.0103
;
International Tables for Crystallography
(Vol. C, Tables 4.2.6.8 and 6.1.1.4)
;
Ag Ag -0.8971 1.1015
;
International Tables for Crystallography
(Vol. C, Tables 4.2.6.8 and 6.1.1.4)
;
Cl Cl 0.1484 0.1585
;
International Tables for Crystallography
(Vol. C, Tables 4.2.6.8 and 6.1.1.4)
;

#==============================================================================
# ATOMIC COORDINATES AND THERMAL PARAMETERS

loop_
_atom_site_label
_atom_site_type_symbol
_atom_site_fract_x
_atom_site_fract_y
_atom_site_fract_z
_atom_site_U_iso_or_equiv
_atom_site_adp_type
_atom_site_occupancy
_atom_site_symmetry_multiplicity
_atom_site_calc_flag
_atom_site_refinement_flags
_atom_site_disorder_assembly
_atom_site_disorder_group
Cl1 Cl 0.1010(7) 0.5479(9) 0.1536(6) 0.297(5) Uiso 1 1 d . . .
Cl2 Cl 0.1089(8) 0.5048(11) 0.0415(6) 0.336(6) Uiso 1 1 d . . .
C66 C 0.057(2) 0.475(3) 0.0959(15) 0.258(15) Uiso 1 1 d . . .
H66A H 0.0066 0.4947 0.0851 0.309 Uiso 1 1 calc R . .
H66B H 0.0601 0.4033 0.1050 0.309 Uiso 1 1 calc R . .
Ag1 Ag 0.26777(3) 0.44281(5) 0.43869(2) 0.0396(2) Uani 1 1 d . . .
Cl3 Cl 0.36285(12) 0.27042(16) 0.47646(9) 0.0527(5) Uani 1 1 d . . .
Cl4 Cl 0.47856(13) 0.2270(2) 0.56997(11) 0.0659(6) Uani 1 1 d . . .
Sb1 Sb 0.09369(3) 0.71141(6) 0.36213(2) 0.0583(2) Uani 1 1 d U . .
F3 F 0.0825(6) 0.7577(12) 0.4331(4) 0.096(4) Uani 0.567(8) 1 d PU A 2
F4 F 0.0946(8) 0.6516(15) 0.2923(5) 0.124(4) Uani 0.567(8) 1 d PU A 2
F5 F 0.0637(12) 0.8275(14) 0.3275(7) 0.131(5) Uani 0.567(8) 1 d PU A 2
F6 F 0.1265(13) 0.5906(12) 0.3951(7) 0.137(4) Uani 0.567(8) 1 d PU A 2
F7 F -0.0083(7) 0.6814(16) 0.3508(6) 0.136(4) Uani 0.567(8) 1 d PU A 2
F10 F 0.1811(6) 0.7517(14) 0.3715(7) 0.113(4) Uani 0.567(8) 1 d PU A 2
F1 F 0.0611(8) 0.6507(18) 0.4171(7) 0.107(4) Uani 0.433(8) 1 d PU A 3
F2 F 0.1411(9) 0.7705(16) 0.3049(7) 0.110(5) Uani 0.433(8) 1 d PU A 3
F8 F 0.1635(10) 0.6119(15) 0.3677(8) 0.101(4) Uani 0.433(8) 1 d PU A 3
F9 F 0.0323(11) 0.6562(19) 0.3078(8) 0.127(5) Uani 0.433(8) 1 d PU A 3
F11 F 0.1693(10) 0.7833(15) 0.4122(9) 0.107(5) Uani 0.433(8) 1 d PU A 3
F12 F 0.0396(11) 0.8276(19) 0.3542(10) 0.118(5) Uani 0.433(8) 1 d PU A 3
O1 O 0.3937(3) 0.5972(4) 0.8479(2) 0.0412(12) Uani 1 1 d . . .
N1 N 0.1609(3) 0.3901(4) 0.4611(2) 0.0287(12) Uani 1 1 d . . .
N2 N 0.1999(3) 0.3815(4) 0.3548(2) 0.0305(12) Uani 1 1 d . . .
C1 C 0.3015(3) 0.4812(5) 0.6532(3) 0.0307(14) Uani 1 1 d . . .
C2 C 0.2894(3) 0.3812(5) 0.6423(3) 0.0303(14) Uani 1 1 d . . .
C3 C 0.3287(4) 0.3049(6) 0.6768(3) 0.0361(16) Uani 1 1 d . . .
H3 H 0.3640 0.3235 0.7079 0.043 Uiso 1 1 calc R . .
C4 C 0.3157(4) 0.2067(6) 0.6654(3) 0.0402(17) Uani 1 1 d . . .
H4 H 0.3426 0.1581 0.6885 0.048 Uiso 1 1 calc R . .
C5 C 0.2629(4) 0.1756(6) 0.6196(3) 0.0418(17) Uani 1 1 d . . .
H5 H 0.2543 0.1069 0.6125 0.050 Uiso 1 1 calc R . .
C6 C 0.2245(4) 0.2460(6) 0.5858(3) 0.0383(16) Uani 1 1 d . . .
H6 H 0.1893 0.2250 0.5553 0.046 Uiso 1 1 calc R . .
C7 C 0.2363(3) 0.3496(5) 0.5956(3) 0.0306(14) Uani 1 1 d . . .
C8 C 0.1984(3) 0.4234(5) 0.5608(3) 0.0312(15) Uani 1 1 d . . .
C9 C 0.2091(3) 0.5244(5) 0.5727(3) 0.0329(15) Uani 1 1 d . . .
C10 C 0.1689(4) 0.5991(6) 0.5395(3) 0.0372(16) Uani 1 1 d . . .
H10 H 0.1362 0.5802 0.5069 0.045 Uiso 1 1 calc R . .
C11 C 0.1765(4) 0.6980(6) 0.5535(3) 0.0408(17) Uani 1 1 d . . .
H11 H 0.1485 0.7464 0.5311 0.049 Uiso 1 1 calc R . .
C12 C 0.2261(4) 0.7277(6) 0.6013(3) 0.0415(18) Uani 1 1 d . . .
H12 H 0.2304 0.7960 0.6115 0.050 Uiso 1 1 calc R . .
C13 C 0.2678(4) 0.6583(6) 0.6329(3) 0.0393(17) Uani 1 1 d . . .
H13 H 0.3023 0.6797 0.6639 0.047 Uiso 1 1 calc R . .
C14 C 0.2607(4) 0.5544(5) 0.6204(3) 0.0338(15) Uani 1 1 d . . .
C15 C 0.1424(3) 0.3909(5) 0.5122(3) 0.0325(15) Uani 1 1 d . . .
C16 C 0.0736(4) 0.3630(6) 0.5229(3) 0.0400(17) Uani 1 1 d . . .
H16 H 0.0626 0.3632 0.5602 0.048 Uiso 1 1 calc R . .
C17 C 0.0228(4) 0.3355(6) 0.4775(3) 0.0430(18) Uani 1 1 d . . .
H17 H -0.0240 0.3165 0.4835 0.052 Uiso 1 1 calc R . .
C18 C 0.0400(4) 0.3354(6) 0.4228(3) 0.0383(17) Uani 1 1 d . . .
C19 C 0.1108(3) 0.3631(5) 0.4167(3) 0.0325(15) Uani 1 1 d . . .
C20 C -0.0109(4) 0.3081(7) 0.3743(3) 0.047(2) Uani 1 1 d . . .
H20 H -0.0581 0.2891 0.3790 0.057 Uiso 1 1 calc R . .
C21 C 0.0071(4) 0.3090(7) 0.3222(3) 0.051(2) Uani 1 1 d . . .
H21 H -0.0280 0.2927 0.2905 0.061 Uiso 1 1 calc R . .
C22 C 0.1306(4) 0.3592(5) 0.3602(3) 0.0331(15) Uani 1 1 d . . .
C23 C 0.0787(4) 0.3342(6) 0.3137(3) 0.0421(18) Uani 1 1 d . . .
C24 C 0.1003(4) 0.3329(7) 0.2600(3) 0.053(2) Uani 1 1 d . . .
H24 H 0.0666 0.3169 0.2275 0.063 Uiso 1 1 calc R . .
C25 C 0.1696(4) 0.3547(7) 0.2548(3) 0.051(2) Uani 1 1 d . . .
H25 H 0.1844 0.3539 0.2187 0.062 Uiso 1 1 calc R . .
C26 C 0.2190(4) 0.3783(5) 0.3037(3) 0.0345(15) Uani 1 1 d . . .
C27 C 0.7047(4) 0.6007(5) 0.7009(3) 0.0324(15) Uani 1 1 d . . .
C28 C 0.6847(3) 0.5073(5) 0.7188(3) 0.0312(15) Uani 1 1 d . . .
C29 C 0.7342(4) 0.4266(6) 0.7281(3) 0.0378(17) Uani 1 1 d . . .
H29 H 0.7831 0.4376 0.7247 0.045 Uiso 1 1 calc R . .
C30 C 0.7131(4) 0.3343(6) 0.7418(3) 0.0407(17) Uani 1 1 d . . .
H30 H 0.7471 0.2818 0.7476 0.049 Uiso 1 1 calc R . .
C31 C 0.6399(4) 0.3162(6) 0.7473(3) 0.0396(17) Uani 1 1 d . . .
H31 H 0.6251 0.2514 0.7560 0.048 Uiso 1 1 calc R . .
C32 C 0.5913(4) 0.3916(5) 0.7401(3) 0.0341(15) Uani 1 1 d . . .
H32 H 0.5430 0.3789 0.7448 0.041 Uiso 1 1 calc R . .
C33 C 0.6112(4) 0.4898(5) 0.7255(3) 0.0313(15) Uani 1 1 d . . .
C34 C 0.5602(4) 0.5674(5) 0.7162(3) 0.0294(14) Uani 1 1 d . . .
C35 C 0.5802(4) 0.6602(5) 0.6960(3) 0.0311(14) Uani 1 1 d . . .
C36 C 0.5288(4) 0.7382(5) 0.6822(3) 0.0349(16) Uani 1 1 d . . .
H36 H 0.4805 0.7287 0.6878 0.042 Uiso 1 1 calc R . .
C37 C 0.5487(4) 0.8260(6) 0.6611(3) 0.0404(17) Uani 1 1 d . . .
H37 H 0.5139 0.8769 0.6520 0.048 Uiso 1 1 calc R . .
C38 C 0.6200(4) 0.8430(6) 0.6524(3) 0.0426(18) Uani 1 1 d . . .
H38 H 0.6326 0.9046 0.6372 0.051 Uiso 1 1 calc R . .
C39 C 0.6711(4) 0.7703(6) 0.6658(3) 0.0370(16) Uani 1 1 d . . .
H39 H 0.7192 0.7829 0.6608 0.044 Uiso 1 1 calc R . .
C40 C 0.6532(4) 0.6765(5) 0.6872(3) 0.0310(14) Uani 1 1 d . . .
C41 C 0.4862(4) 0.5541(5) 0.7294(3) 0.0314(15) Uani 1 1 d . . .
C42 C 0.4710(4) 0.5796(5) 0.7819(3) 0.0337(15) Uani 1 1 d . . .
H42 H 0.5085 0.6026 0.8102 0.040 Uiso 1 1 calc R . .
C43 C 0.4011(4) 0.5719(5) 0.7943(3) 0.0346(15) Uani 1 1 d . . .
C44 C 0.3456(4) 0.5402(5) 0.7527(3) 0.0336(15) Uani 1 1 d . . .
H44 H 0.2978 0.5364 0.7604 0.040 Uiso 1 1 calc R . .
C45 C 0.3607(4) 0.5142(5) 0.6999(3) 0.0322(15) Uani 1 1 d . . .
C46 C 0.4302(4) 0.5199(5) 0.6880(3) 0.0322(15) Uani 1 1 d . . .
H46 H 0.4400 0.5007 0.6519 0.039 Uiso 1 1 calc R . .
C47 C 0.3239(4) 0.6018(6) 0.8637(3) 0.0450(18) Uani 1 1 d . . .
H47A H 0.2977 0.5387 0.8544 0.054 Uiso 1 1 calc R . .
H47B H 0.2956 0.6567 0.8436 0.054 Uiso 1 1 calc R . .
C48 C 0.3360(5) 0.6199(7) 0.9280(3) 0.051(2) Uani 1 1 d . . .
H48A H 0.3609 0.6843 0.9360 0.061 Uiso 1 1 calc R . .
H48B H 0.2887 0.6248 0.9408 0.061 Uiso 1 1 calc R . .
C49 C 0.3801(6) 0.5383(7) 0.9617(4) 0.058(2) Uani 1 1 d . . .
H49A H 0.4260 0.5308 0.9470 0.070 Uiso 1 1 calc R . .
H49B H 0.3537 0.4747 0.9551 0.070 Uiso 1 1 calc R . .
C50 C 0.3967(5) 0.5569(7) 1.0255(4) 0.059(2) Uani 1 1 d . . .
H50A H 0.4320 0.5069 1.0428 0.071 Uiso 1 1 calc R . .
H50B H 0.4190 0.6233 1.0322 0.071 Uiso 1 1 calc R . .
C51 C 0.3320(6) 0.5520(7) 1.0540(4) 0.060(2) Uani 1 1 d . . .
H51A H 0.3071 0.4880 1.0448 0.072 Uiso 1 1 calc R . .
H51B H 0.2985 0.6061 1.0395 0.072 Uiso 1 1 calc R . .
C52 C 0.3518(5) 0.5618(7) 1.1182(3) 0.056(2) Uani 1 1 d . . .
H52A H 0.3225 0.5157 1.1366 0.067 Uiso 1 1 calc R . .
H52B H 0.3428 0.6300 1.1295 0.067 Uiso 1 1 calc R . .
H52C H 0.4027 0.5458 1.1295 0.067 Uiso 1 1 calc R . .
C53 C 0.3965(4) 0.6300(6) 0.5349(3) 0.0456(19) Uani 1 1 d . . .
H53 H 0.4052 0.6600 0.5712 0.055 Uiso 1 1 calc R . .
C54 C 0.3347(4) 0.6501(6) 0.4997(4) 0.0476(19) Uani 1 1 d . . .
H54 H 0.2998 0.6919 0.5122 0.057 Uiso 1 1 calc R . .
C55 C 0.3212(4) 0.6095(6) 0.4440(4) 0.047(2) Uani 1 1 d . . .
H55 H 0.2782 0.6256 0.4193 0.056 Uiso 1 1 calc R . .
C56 C 0.3704(4) 0.5474(6) 0.4263(3) 0.0440(19) Uani 1 1 d . . .
H56 H 0.3616 0.5215 0.3890 0.053 Uiso 1 1 calc R . .
C57 C 0.5645(4) 0.4797(6) 0.5368(3) 0.0385(17) Uani 1 1 d . . .
C58 C 0.5138(4) 0.5433(6) 0.5532(3) 0.0397(17) Uani 1 1 d . . .
H58 H 0.5235 0.5738 0.5893 0.048 Uiso 1 1 calc R . .
C59 C 0.4486(4) 0.5643(6) 0.5181(3) 0.0345(15) Uani 1 1 d . . .
C60 C 0.4033(5) 0.3006(7) 0.5455(4) 0.049(2) Uani 1 1 d . . .
H60A H 0.4181 0.3712 0.5466 0.059 Uiso 1 1 calc R . .
H60B H 0.3676 0.2925 0.5713 0.059 Uiso 1 1 calc R . .
C61 C 0.1401(8) 0.4605(18) 0.7182(8) 0.200(10) Uani 1 1 d DU B 1
H61A H 0.1093 0.4594 0.6812 0.240 Uiso 1 1 calc R B 1
H61B H 0.1708 0.4014 0.7222 0.240 Uiso 1 1 calc R B 1
H61C H 0.1701 0.5203 0.7212 0.240 Uiso 1 1 calc R B 1
C62 C 0.0941(7) 0.4613(13) 0.7642(6) 0.119(5) Uani 1 1 d DU B 1
H62A H 0.0735 0.5280 0.7684 0.143 Uiso 1 1 calc R B 1
H62B H 0.0546 0.4122 0.7565 0.143 Uiso 1 1 calc R B 1
C63 C 0.1454(6) 0.4338(9) 0.8144(7) 0.112(4) Uani 1 1 d DU B 1
H63A H 0.1669 0.3707 0.8039 0.135 Uiso 1 1 calc R B 1
H63B H 0.1840 0.4841 0.8164 0.135 Uiso 1 1 calc R B 1
C64 C 0.1353(10) 0.4196(13) 0.8715(8) 0.156(7) Uani 1 1 d DU B 1
H64A H 0.0989 0.3662 0.8696 0.188 Uiso 1 1 calc R B 1
H64B H 0.1107 0.4809 0.8810 0.188 Uiso 1 1 calc R B 1
C65 C 0.1920(7) 0.3947(10) 0.9286(6) 0.106(4) Uani 1 1 d DU B 1
H65A H 0.2297 0.4455 0.9340 0.127 Uiso 1 1 calc R B 1
H65B H 0.2137 0.3294 0.9247 0.127 Uiso 1 1 calc R B 1
H65C H 0.1667 0.3942 0.9612 0.127 Uiso 1 1 calc R B 1

loop_
_atom_site_aniso_label
_atom_site_aniso_U_11
_atom_site_aniso_U_22
_atom_site_aniso_U_33
_atom_site_aniso_U_23
_atom_site_aniso_U_13
_atom_site_aniso_U_12
Ag1 0.0286(3) 0.0595(4) 0.0296(3) -0.0025(2) 0.0009(2) -0.0099(2)
Cl3 0.0606(13) 0.0531(12) 0.0410(11) -0.0003(9) -0.0020(9) -0.0036(10)
Cl4 0.0535(13) 0.0780(16) 0.0633(15) 0.0125(12) 0.0003(11) 0.0145(11)
Sb1 0.0483(4) 0.0912(5) 0.0329(3) 0.0122(3) -0.0012(2) 0.0126(3)
F3 0.077(6) 0.168(10) 0.039(4) -0.009(5) -0.001(4) 0.026(7)
F4 0.100(7) 0.219(11) 0.047(4) -0.023(5) -0.011(5) 0.056(8)
F5 0.154(10) 0.124(6) 0.097(8) 0.051(6) -0.037(9) 0.025(7)
F6 0.208(10) 0.092(6) 0.092(7) 0.020(5) -0.031(8) 0.025(6)
F7 0.067(4) 0.263(13) 0.074(7) -0.008(8) 0.002(5) -0.051(6)
F10 0.053(4) 0.187(10) 0.100(8) 0.016(7) 0.012(5) -0.013(5)
F1 0.070(7) 0.188(11) 0.066(6) 0.052(7) 0.016(5) 0.000(7)
F2 0.087(9) 0.162(12) 0.086(8) 0.059(8) 0.033(6) 0.022(7)
F8 0.107(9) 0.104(8) 0.095(11) 0.016(7) 0.026(6) 0.048(7)
F9 0.102(8) 0.197(11) 0.070(6) -0.015(8) -0.024(7) -0.026(7)
F11 0.082(8) 0.123(9) 0.104(9) -0.009(8) -0.026(7) -0.004(6)
F12 0.088(9) 0.143(8) 0.121(13) 0.032(8) 0.013(7) 0.065(8)
O1 0.046(3) 0.053(3) 0.026(3) -0.005(2) 0.011(2) -0.005(2)
N1 0.025(3) 0.035(3) 0.025(3) 0.000(2) -0.001(2) 0.001(2)
N2 0.026(3) 0.036(3) 0.028(3) 0.000(2) 0.001(2) -0.001(2)
C1 0.029(3) 0.039(4) 0.023(3) 0.000(3) 0.001(3) -0.004(3)
C2 0.029(3) 0.039(4) 0.022(3) 0.002(3) 0.005(3) 0.004(3)
C3 0.039(4) 0.049(4) 0.020(3) 0.001(3) 0.005(3) -0.001(3)
C4 0.051(4) 0.044(4) 0.024(4) 0.004(3) 0.004(3) 0.006(3)
C5 0.053(5) 0.042(4) 0.030(4) -0.001(3) 0.004(3) -0.007(4)
C6 0.042(4) 0.045(4) 0.028(4) -0.001(3) 0.002(3) -0.006(3)
C7 0.028(3) 0.041(4) 0.022(3) -0.001(3) 0.004(3) 0.001(3)
C8 0.024(3) 0.044(4) 0.024(3) -0.004(3) 0.002(3) -0.001(3)
C9 0.025(3) 0.045(4) 0.028(3) 0.001(3) 0.002(3) -0.005(3)
C10 0.028(3) 0.048(4) 0.033(4) 0.005(3) -0.003(3) -0.002(3)
C11 0.033(4) 0.043(4) 0.044(4) 0.010(3) -0.002(3) 0.002(3)
C12 0.043(4) 0.036(4) 0.043(4) -0.001(3) 0.000(3) -0.006(3)
C13 0.035(4) 0.046(4) 0.033(4) 0.001(3) -0.006(3) -0.008(3)
C14 0.031(3) 0.044(4) 0.025(3) 0.000(3) 0.003(3) -0.006(3)
C15 0.026(3) 0.037(4) 0.033(4) 0.000(3) 0.001(3) 0.000(3)
C16 0.035(4) 0.060(5) 0.026(4) -0.006(3) 0.006(3) -0.004(3)
C17 0.023(3) 0.064(5) 0.042(4) 0.003(4) 0.005(3) -0.005(3)
C18 0.030(4) 0.048(4) 0.035(4) -0.004(3) -0.001(3) -0.005(3)
C19 0.026(3) 0.038(4) 0.032(4) 0.001(3) 0.002(3) 0.002(3)
C20 0.028(4) 0.076(6) 0.037(4) -0.007(4) 0.002(3) -0.009(4)
C21 0.034(4) 0.076(6) 0.039(4) -0.015(4) -0.007(3) -0.020(4)
C22 0.033(4) 0.033(4) 0.031(4) -0.002(3) -0.003(3) -0.007(3)
C23 0.032(4) 0.061(5) 0.032(4) -0.002(4) 0.000(3) -0.008(3)
C24 0.048(5) 0.076(6) 0.031(4) -0.007(4) -0.005(3) -0.016(4)
C25 0.044(4) 0.082(6) 0.028(4) -0.010(4) 0.006(3) -0.015(4)
C26 0.035(4) 0.038(4) 0.030(4) 0.000(3) 0.003(3) -0.005(3)
C27 0.033(3) 0.043(4) 0.020(3) -0.004(3) 0.001(3) -0.006(3)
C28 0.031(3) 0.039(4) 0.023(3) -0.003(3) 0.000(3) -0.002(3)
C29 0.030(4) 0.050(5) 0.032(4) 0.000(3) 0.000(3) -0.001(3)
C30 0.037(4) 0.041(4) 0.042(4) -0.002(3) 0.001(3) 0.006(3)
C31 0.050(4) 0.032(4) 0.036(4) 0.002(3) 0.004(3) 0.002(3)
C32 0.036(4) 0.038(4) 0.028(3) -0.002(3) 0.004(3) -0.005(3)
C33 0.036(4) 0.036(4) 0.021(3) -0.003(3) 0.003(3) -0.003(3)
C34 0.032(3) 0.034(4) 0.020(3) -0.003(3) -0.002(3) -0.005(3)
C35 0.038(4) 0.033(4) 0.021(3) -0.004(3) 0.002(3) -0.003(3)
C36 0.037(4) 0.036(4) 0.030(4) -0.003(3) 0.001(3) 0.002(3)
C37 0.049(4) 0.039(4) 0.032(4) 0.000(3) 0.004(3) 0.004(3)
C38 0.058(5) 0.039(4) 0.031(4) 0.004(3) 0.009(3) -0.003(4)
C39 0.045(4) 0.043(4) 0.024(3) 0.000(3) 0.009(3) -0.005(3)
C40 0.038(4) 0.034(4) 0.021(3) -0.006(3) 0.005(3) -0.004(3)
C41 0.031(3) 0.037(4) 0.024(3) 0.002(3) -0.002(3) -0.001(3)
C42 0.037(4) 0.038(4) 0.024(3) 0.000(3) 0.000(3) -0.001(3)
C43 0.041(4) 0.041(4) 0.022(3) 0.001(3) 0.006(3) 0.000(3)
C44 0.034(4) 0.038(4) 0.029(4) 0.001(3) 0.005(3) -0.001(3)
C45 0.032(3) 0.033(4) 0.028(3) 0.002(3) -0.005(3) -0.006(3)
C46 0.032(3) 0.045(4) 0.019(3) -0.006(3) 0.002(3) 0.001(3)
C47 0.054(5) 0.042(4) 0.041(4) 0.001(4) 0.014(4) 0.002(4)
C48 0.066(5) 0.051(5) 0.040(4) -0.008(4) 0.020(4) -0.001(4)
C49 0.078(6) 0.056(5) 0.043(5) -0.001(4) 0.020(4) -0.004(5)
C50 0.064(6) 0.060(6) 0.050(5) -0.010(4) 0.000(4) 0.001(5)
C51 0.075(6) 0.060(6) 0.044(5) -0.010(4) 0.010(4) -0.015(5)
C52 0.077(6) 0.055(5) 0.033(4) 0.003(4) 0.000(4) -0.011(5)
C53 0.041(4) 0.057(5) 0.040(4) -0.005(4) 0.012(3) -0.009(4)
C54 0.043(4) 0.043(4) 0.059(5) 0.002(4) 0.014(4) -0.007(4)
C55 0.034(4) 0.046(5) 0.060(5) 0.014(4) 0.006(4) -0.005(3)
C56 0.038(4) 0.059(5) 0.033(4) 0.004(4) 0.002(3) -0.021(4)
C57 0.035(4) 0.050(4) 0.031(4) 0.001(3) 0.004(3) -0.012(3)
C58 0.038(4) 0.055(5) 0.026(4) -0.008(3) 0.006(3) -0.008(3)
C59 0.035(4) 0.044(4) 0.027(3) -0.003(3) 0.010(3) -0.007(3)
C60 0.050(5) 0.055(5) 0.043(5) -0.004(4) 0.006(4) 0.001(4)
C61 0.088(10) 0.35(3) 0.185(11) -0.188(15) 0.094(9) -0.129(14)
C62 0.060(7) 0.143(13) 0.156(10) -0.047(10) 0.021(6) 0.001(8)
C63 0.060(7) 0.047(6) 0.213(11) 0.017(8) -0.030(8) -0.003(5)
C64 0.141(14) 0.091(11) 0.225(13) 0.036(13) -0.009(11) -0.042(10)
C65 0.109(10) 0.103(10) 0.119(9) -0.049(8) 0.058(7) -0.058(8)

#==============================================================================
_computing_data_collection       'RAPID AUTO (Rigaku, ????)'
_computing_cell_refinement       'RAPID AUTO'
_computing_data_reduction        'RAPID AUTO'
_computing_structure_solution    'SHELXS97 (Sheldrick, 2008)'
_computing_structure_refinement  'SHELXL97 (Sheldrick, 2008)'
_computing_publication_material  'CrystalStructure 4.3 (Rigaku, 2018)'
_computing_molecular_graphics    'CrystalStructure 4.3'

#==============================================================================
# MOLECULAR GEOMETRY

_geom_special_details            
; 
 All esds (except the esd in the dihedral angle between two l.s. planes) 
 are estimated using the full covariance matrix.  The cell esds are taken 
 into account individually in the estimation of esds in distances, angles 
 and torsion angles; correlations between esds in cell parameters are only 
 used when they are defined by crystal symmetry.  An approximate (isotropic) 
 treatment of cell esds is used for estimating esds involving l.s. planes. 
;

loop_
_geom_bond_atom_site_label_1
_geom_bond_atom_site_label_2
_geom_bond_distance
_geom_bond_site_symmetry_2
_geom_bond_publ_flag
Cl1 C66 1.79(3) . ?
Cl2 C66 1.79(3) . ?
C66 H66A 0.9900 . ?
C66 H66B 0.9900 . ?
Ag1 N1 2.281(5) . ?
Ag1 N2 2.355(5) . ?
Ag1 C56 2.449(7) . ?
Ag1 C55 2.455(8) . ?
Cl3 C60 1.757(8) . ?
Cl4 C60 1.754(9) . ?
Sb1 F10 1.716(12) . ?
Sb1 F1 1.743(14) . ?
Sb1 F9 1.765(16) . ?
Sb1 F5 1.816(15) . ?
Sb1 F3 1.854(11) . ?
Sb1 F4 1.859(12) . ?
Sb1 F12 1.86(2) . ?
Sb1 F8 1.868(16) . ?
Sb1 F6 1.871(14) . ?
Sb1 F2 1.924(15) . ?
Sb1 F7 1.942(12) . ?
Sb1 F11 1.968(17) . ?
O1 C43 1.357(8) . ?
O1 C47 1.429(9) . ?
N1 C15 1.326(9) . ?
N1 C19 1.357(8) . ?
N2 C26 1.332(9) . ?
N2 C22 1.367(9) . ?
C1 C2 1.383(10) . ?
C1 C14 1.410(10) . ?
C1 C45 1.518(9) . ?
C2 C7 1.443(9) . ?
C2 C3 1.448(10) . ?
C3 C4 1.364(11) . ?
C3 H3 0.9500 . ?
C4 C5 1.423(10) . ?
C4 H4 0.9500 . ?
C5 C6 1.377(11) . ?
C5 H5 0.9500 . ?
C6 C7 1.426(11) . ?
C6 H6 0.9500 . ?
C7 C8 1.416(10) . ?
C8 C9 1.397(10) . ?
C8 C15 1.508(9) . ?
C9 C10 1.425(10) . ?
C9 C14 1.438(9) . ?
C10 C11 1.374(11) . ?
C10 H10 0.9500 . ?
C11 C12 1.418(11) . ?
C11 H11 0.9500 . ?
C12 C13 1.370(11) . ?
C12 H12 0.9500 . ?
C13 C14 1.432(11) . ?
C13 H13 0.9500 . ?
C15 C16 1.412(10) . ?
C16 C17 1.381(10) . ?
C16 H16 0.9500 . ?
C17 C18 1.402(11) . ?
C17 H17 0.9500 . ?
C18 C19 1.416(10) . ?
C18 C20 1.432(10) . ?
C19 C22 1.462(10) . ?
C20 C21 1.346(11) . ?
C20 H20 0.9500 . ?
C21 C23 1.437(11) . ?
C21 H21 0.9500 . ?
C22 C23 1.402(10) . ?
C23 C24 1.411(11) . ?
C24 C25 1.364(12) . ?
C24 H24 0.9500 . ?
C25 C26 1.413(10) . ?
C25 H25 0.9500 . ?
C26 C27 1.488(10) 3_666 ?
C27 C28 1.400(10) . ?
C27 C40 1.410(10) . ?
C27 C26 1.488(10) 3_666 ?
C28 C29 1.426(10) . ?
C28 C33 1.440(9) . ?
C29 C30 1.360(11) . ?
C29 H29 0.9500 . ?
C30 C31 1.430(11) . ?
C30 H30 0.9500 . ?
C31 C32 1.360(10) . ?
C31 H31 0.9500 . ?
C32 C33 1.432(10) . ?
C32 H32 0.9500 . ?
C33 C34 1.413(10) . ?
C34 C35 1.413(10) . ?
C34 C41 1.489(10) . ?
C35 C36 1.432(10) . ?
C35 C40 1.442(10) . ?
C36 C37 1.362(11) . ?
C36 H36 0.9500 . ?
C37 C38 1.411(11) . ?
C37 H37 0.9500 . ?
C38 C39 1.377(11) . ?
C38 H38 0.9500 . ?
C39 C40 1.423(10) . ?
C39 H39 0.9500 . ?
C41 C42 1.378(10) . ?
C41 C46 1.407(9) . ?
C42 C43 1.401(10) . ?
C42 H42 0.9500 . ?
C43 C44 1.394(10) . ?
C44 C45 1.384(10) . ?
C44 H44 0.9500 . ?
C45 C46 1.387(10) . ?
C46 H46 0.9500 . ?
C47 C48 1.540(11) . ?
C47 H47A 0.9900 . ?
C47 H47B 0.9900 . ?
C48 C49 1.530(13) . ?
C48 H48A 0.9900 . ?
C48 H48B 0.9900 . ?
C49 C50 1.534(12) . ?
C49 H49A 0.9900 . ?
C49 H49B 0.9900 . ?
C50 C51 1.490(14) . ?
C50 H50A 0.9900 . ?
C50 H50B 0.9900 . ?
C51 C52 1.530(12) . ?
C51 H51A 0.9900 . ?
C51 H51B 0.9900 . ?
C52 H52A 0.9800 . ?
C52 H52B 0.9800 . ?
C52 H52C 0.9800 . ?
C53 C54 1.353(12) . ?
C53 C59 1.427(11) . ?
C53 H53 0.9500 . ?
C54 C55 1.428(12) . ?
C54 H54 0.9500 . ?
C55 C56 1.365(12) . ?
C55 H55 0.9500 . ?
C56 C57 1.442(11) 3_666 ?
C56 H56 0.9500 . ?
C57 C58 1.385(11) . ?
C57 C59 1.429(10) 3_666 ?
C57 C56 1.442(11) 3_666 ?
C58 C59 1.404(10) . ?
C58 H58 0.9500 . ?
C59 C57 1.429(10) 3_666 ?
C60 H60A 0.9900 . ?
C60 H60B 0.9900 . ?
C61 C62 1.507(14) . ?
C61 H61A 0.9800 . ?
C61 H61B 0.9800 . ?
C61 H61C 0.9800 . ?
C62 C63 1.467(15) . ?
C62 H62A 0.9900 . ?
C62 H62B 0.9900 . ?
C63 C64 1.426(16) . ?
C63 H63A 0.9900 . ?
C63 H63B 0.9900 . ?
C64 C65 1.632(16) . ?
C64 H64A 0.9900 . ?
C64 H64B 0.9900 . ?
C65 H65A 0.9800 . ?
C65 H65B 0.9800 . ?
C65 H65C 0.9800 . ?

loop_
_geom_angle_atom_site_label_1
_geom_angle_atom_site_label_2
_geom_angle_atom_site_label_3
_geom_angle
_geom_angle_site_symmetry_1
_geom_angle_site_symmetry_3
_geom_angle_publ_flag
Cl1 C66 Cl2 102(2) . . ?
Cl1 C66 H66A 111.4 . . ?
Cl2 C66 H66A 111.4 . . ?
Cl1 C66 H66B 111.4 . . ?
Cl2 C66 H66B 111.4 . . ?
H66A C66 H66B 109.2 . . ?
N1 Ag1 N2 73.19(19) . . ?
N1 Ag1 C56 162.3(3) . . ?
N2 Ag1 C56 115.6(2) . . ?
N1 Ag1 C55 130.1(2) . . ?
N2 Ag1 C55 121.8(2) . . ?
C56 Ag1 C55 32.3(3) . . ?
F10 Sb1 F1 119.7(7) . . ?
F10 Sb1 F9 137.3(10) . . ?
F1 Sb1 F9 95.3(10) . . ?
F10 Sb1 F5 90.6(9) . . ?
F1 Sb1 F5 128.8(10) . . ?
F9 Sb1 F5 84.5(10) . . ?
F10 Sb1 F3 91.1(7) . . ?
F1 Sb1 F3 50.2(8) . . ?
F9 Sb1 F3 131.5(9) . . ?
F5 Sb1 F3 93.3(8) . . ?
F10 Sb1 F4 96.3(8) . . ?
F1 Sb1 F4 122.1(10) . . ?
F9 Sb1 F4 41.5(8) . . ?
F5 Sb1 F4 90.4(8) . . ?
F3 Sb1 F4 171.6(8) . . ?
F10 Sb1 F12 104.3(10) . . ?
F1 Sb1 F12 102.6(10) . . ?
F9 Sb1 F12 89.6(12) . . ?
F5 Sb1 F12 26.4(8) . . ?
F3 Sb1 F12 70.8(9) . . ?
F4 Sb1 F12 110.8(9) . . ?
F10 Sb1 F8 64.3(9) . . ?
F1 Sb1 F8 86.5(9) . . ?
F9 Sb1 F8 97.1(11) . . ?
F5 Sb1 F8 144.6(10) . . ?
F3 Sb1 F8 110.9(7) . . ?
F4 Sb1 F8 69.4(7) . . ?
F12 Sb1 F8 168.2(10) . . ?
F10 Sb1 F6 88.4(9) . . ?
F1 Sb1 F6 53.5(9) . . ?
F9 Sb1 F6 94.6(10) . . ?
F5 Sb1 F6 177.6(10) . . ?
F3 Sb1 F6 89.0(7) . . ?
F4 Sb1 F6 87.4(8) . . ?
F12 Sb1 F6 156.0(10) . . ?
F8 Sb1 F6 33.3(7) . . ?
F10 Sb1 F2 54.4(7) . . ?
F1 Sb1 F2 172.8(7) . . ?
F9 Sb1 F2 88.4(10) . . ?
F5 Sb1 F2 57.7(9) . . ?
F3 Sb1 F2 130.4(9) . . ?
F4 Sb1 F2 57.7(9) . . ?
F12 Sb1 F2 83.6(9) . . ?
F8 Sb1 F2 86.9(8) . . ?
F6 Sb1 F2 120.1(9) . . ?
F10 Sb1 F7 173.6(9) . . ?
F1 Sb1 F7 63.1(7) . . ?
F9 Sb1 F7 44.7(8) . . ?
F5 Sb1 F7 83.4(9) . . ?
F3 Sb1 F7 86.8(6) . . ?
F4 Sb1 F7 86.2(7) . . ?
F12 Sb1 F7 69.3(10) . . ?
F8 Sb1 F7 122.1(10) . . ?
F6 Sb1 F7 97.6(10) . . ?
F2 Sb1 F7 123.2(7) . . ?
F10 Sb1 F11 34.5(7) . . ?
F1 Sb1 F11 94.4(9) . . ?
F9 Sb1 F11 170.3(10) . . ?
F5 Sb1 F11 89.9(9) . . ?
F3 Sb1 F11 56.7(8) . . ?
F4 Sb1 F11 130.8(9) . . ?
F12 Sb1 F11 88.9(10) . . ?
F8 Sb1 F11 82.8(9) . . ?
F6 Sb1 F11 90.6(8) . . ?
F2 Sb1 F11 81.9(9) . . ?
F7 Sb1 F11 142.6(8) . . ?
C43 O1 C47 120.0(6) . . ?
C15 N1 C19 118.4(6) . . ?
C15 N1 Ag1 125.9(4) . . ?
C19 N1 Ag1 115.4(4) . . ?
C26 N2 C22 118.8(6) . . ?
C26 N2 Ag1 127.4(4) . . ?
C22 N2 Ag1 113.3(4) . . ?
C2 C1 C14 121.0(6) . . ?
C2 C1 C45 120.3(6) . . ?
C14 C1 C45 118.7(6) . . ?
C1 C2 C7 120.5(6) . . ?
C1 C2 C3 121.8(6) . . ?
C7 C2 C3 117.7(6) . . ?
C4 C3 C2 120.8(7) . . ?
C4 C3 H3 119.6 . . ?
C2 C3 H3 119.6 . . ?
C3 C4 C5 121.5(7) . . ?
C3 C4 H4 119.3 . . ?
C5 C4 H4 119.3 . . ?
C6 C5 C4 119.4(7) . . ?
C6 C5 H5 120.3 . . ?
C4 C5 H5 120.3 . . ?
C5 C6 C7 121.5(7) . . ?
C5 C6 H6 119.3 . . ?
C7 C6 H6 119.3 . . ?
C8 C7 C6 122.6(6) . . ?
C8 C7 C2 118.3(6) . . ?
C6 C7 C2 119.2(6) . . ?
C9 C8 C7 121.3(6) . . ?
C9 C8 C15 120.1(6) . . ?
C7 C8 C15 118.5(6) . . ?
C8 C9 C10 121.7(6) . . ?
C8 C9 C14 119.6(6) . . ?
C10 C9 C14 118.7(7) . . ?
C11 C10 C9 121.4(7) . . ?
C11 C10 H10 119.3 . . ?
C9 C10 H10 119.3 . . ?
C10 C11 C12 120.0(7) . . ?
C10 C11 H11 120.0 . . ?
C12 C11 H11 120.0 . . ?
C13 C12 C11 120.2(7) . . ?
C13 C12 H12 119.9 . . ?
C11 C12 H12 119.9 . . ?
C12 C13 C14 121.6(7) . . ?
C12 C13 H13 119.2 . . ?
C14 C13 H13 119.2 . . ?
C1 C14 C13 122.8(6) . . ?
C1 C14 C9 119.2(6) . . ?
C13 C14 C9 118.0(6) . . ?
N1 C15 C16 123.2(6) . . ?
N1 C15 C8 117.4(6) . . ?
C16 C15 C8 119.3(6) . . ?
C17 C16 C15 118.2(7) . . ?
C17 C16 H16 120.9 . . ?
C15 C16 H16 120.9 . . ?
C16 C17 C18 120.2(7) . . ?
C16 C17 H17 119.9 . . ?
C18 C17 H17 119.9 . . ?
C17 C18 C19 117.3(6) . . ?
C17 C18 C20 122.4(7) . . ?
C19 C18 C20 120.3(7) . . ?
N1 C19 C18 122.7(6) . . ?
N1 C19 C22 119.3(6) . . ?
C18 C19 C22 118.0(6) . . ?
C21 C20 C18 121.1(7) . . ?
C21 C20 H20 119.5 . . ?
C18 C20 H20 119.5 . . ?
C20 C21 C23 120.8(7) . . ?
C20 C21 H21 119.6 . . ?
C23 C21 H21 119.6 . . ?
N2 C22 C23 122.4(7) . . ?
N2 C22 C19 117.8(6) . . ?
C23 C22 C19 119.7(6) . . ?
C22 C23 C24 117.5(7) . . ?
C22 C23 C21 119.9(7) . . ?
C24 C23 C21 122.6(7) . . ?
C25 C24 C23 120.0(7) . . ?
C25 C24 H24 120.0 . . ?
C23 C24 H24 120.0 . . ?
C24 C25 C26 119.2(7) . . ?
C24 C25 H25 120.4 . . ?
C26 C25 H25 120.4 . . ?
N2 C26 C25 122.1(7) . . ?
N2 C26 C27 117.9(6) . 3_666 ?
C25 C26 C27 120.0(6) . 3_666 ?
C28 C27 C40 120.8(6) . . ?
C28 C27 C26 120.2(6) . 3_666 ?
C40 C27 C26 118.9(6) . 3_666 ?
C27 C28 C29 122.0(6) . . ?
C27 C28 C33 119.4(6) . . ?
C29 C28 C33 118.5(6) . . ?
C30 C29 C28 121.6(7) . . ?
C30 C29 H29 119.2 . . ?
C28 C29 H29 119.2 . . ?
C29 C30 C31 120.1(7) . . ?
C29 C30 H30 120.0 . . ?
C31 C30 H30 120.0 . . ?
C32 C31 C30 120.2(7) . . ?
C32 C31 H31 119.9 . . ?
C30 C31 H31 119.9 . . ?
C31 C32 C33 121.5(7) . . ?
C31 C32 H32 119.3 . . ?
C33 C32 H32 119.3 . . ?
C34 C33 C32 121.4(6) . . ?
C34 C33 C28 120.4(6) . . ?
C32 C33 C28 118.1(6) . . ?
C35 C34 C33 119.6(6) . . ?
C35 C34 C41 119.3(6) . . ?
C33 C34 C41 121.1(6) . . ?
C34 C35 C36 121.3(6) . . ?
C34 C35 C40 119.9(6) . . ?
C36 C35 C40 118.8(6) . . ?
C37 C36 C35 120.4(7) . . ?
C37 C36 H36 119.8 . . ?
C35 C36 H36 119.8 . . ?
C36 C37 C38 121.4(7) . . ?
C36 C37 H37 119.3 . . ?
C38 C37 H37 119.3 . . ?
C39 C38 C37 119.9(7) . . ?
C39 C38 H38 120.1 . . ?
C37 C38 H38 120.1 . . ?
C38 C39 C40 121.2(7) . . ?
C38 C39 H39 119.4 . . ?
C40 C39 H39 119.4 . . ?
C27 C40 C39 122.1(6) . . ?
C27 C40 C35 119.6(6) . . ?
C39 C40 C35 118.3(6) . . ?
C42 C41 C46 118.9(6) . . ?
C42 C41 C34 120.1(6) . . ?
C46 C41 C34 120.9(6) . . ?
C41 C42 C43 120.9(6) . . ?
C41 C42 H42 119.6 . . ?
C43 C42 H42 119.6 . . ?
O1 C43 C44 125.2(6) . . ?
O1 C43 C42 115.0(6) . . ?
C44 C43 C42 119.8(6) . . ?
C45 C44 C43 119.5(6) . . ?
C45 C44 H44 120.3 . . ?
C43 C44 H44 120.3 . . ?
C44 C45 C46 120.8(6) . . ?
C44 C45 C1 121.0(6) . . ?
C46 C45 C1 118.2(6) . . ?
C45 C46 C41 120.1(6) . . ?
C45 C46 H46 119.9 . . ?
C41 C46 H46 119.9 . . ?
O1 C47 C48 106.0(7) . . ?
O1 C47 H47A 110.5 . . ?
C48 C47 H47A 110.5 . . ?
O1 C47 H47B 110.5 . . ?
C48 C47 H47B 110.5 . . ?
H47A C47 H47B 108.7 . . ?
C49 C48 C47 113.4(7) . . ?
C49 C48 H48A 108.9 . . ?
C47 C48 H48A 108.9 . . ?
C49 C48 H48B 108.9 . . ?
C47 C48 H48B 108.9 . . ?
H48A C48 H48B 107.7 . . ?
C48 C49 C50 114.7(8) . . ?
C48 C49 H49A 108.6 . . ?
C50 C49 H49A 108.6 . . ?
C48 C49 H49B 108.6 . . ?
C50 C49 H49B 108.6 . . ?
H49A C49 H49B 107.6 . . ?
C51 C50 C49 113.4(8) . . ?
C51 C50 H50A 108.9 . . ?
C49 C50 H50A 108.9 . . ?
C51 C50 H50B 108.9 . . ?
C49 C50 H50B 108.9 . . ?
H50A C50 H50B 107.7 . . ?
C50 C51 C52 111.7(8) . . ?
C50 C51 H51A 109.3 . . ?
C52 C51 H51A 109.3 . . ?
C50 C51 H51B 109.3 . . ?
C52 C51 H51B 109.3 . . ?
H51A C51 H51B 107.9 . . ?
C51 C52 H52A 109.5 . . ?
C51 C52 H52B 109.5 . . ?
H52A C52 H52B 109.5 . . ?
C51 C52 H52C 109.5 . . ?
H52A C52 H52C 109.5 . . ?
H52B C52 H52C 109.5 . . ?
C54 C53 C59 120.8(8) . . ?
C54 C53 H53 119.6 . . ?
C59 C53 H53 119.6 . . ?
C53 C54 C55 121.0(8) . . ?
C53 C54 H54 119.5 . . ?
C55 C54 H54 119.5 . . ?
C56 C55 C54 119.7(7) . . ?
C56 C55 Ag1 73.6(5) . . ?
C54 C55 Ag1 114.2(5) . . ?
C56 C55 H55 120.2 . . ?
C54 C55 H55 120.2 . . ?
Ag1 C55 H55 82.7 . . ?
C55 C56 C57 121.3(7) . 3_666 ?
C55 C56 Ag1 74.1(4) . . ?
C57 C56 Ag1 113.1(5) 3_666 . ?
C55 C56 H56 119.4 . . ?
C57 C56 H56 119.4 3_666 . ?
Ag1 C56 H56 83.1 . . ?
C58 C57 C59 119.4(7) . 3_666 ?
C58 C57 C56 122.7(7) . 3_666 ?
C59 C57 C56 117.8(7) 3_666 3_666 ?
C57 C58 C59 122.2(7) . . ?
C57 C58 H58 118.9 . . ?
C59 C58 H58 118.9 . . ?
C58 C59 C53 122.3(7) . . ?
C58 C59 C57 118.4(7) . 3_666 ?
C53 C59 C57 119.3(7) . 3_666 ?
Cl4 C60 Cl3 113.1(5) . . ?
Cl4 C60 H60A 109.0 . . ?
Cl3 C60 H60A 109.0 . . ?
Cl4 C60 H60B 109.0 . . ?
Cl3 C60 H60B 109.0 . . ?
H60A C60 H60B 107.8 . . ?
C62 C61 H61A 109.5 . . ?
C62 C61 H61B 109.5 . . ?
H61A C61 H61B 109.5 . . ?
C62 C61 H61C 109.5 . . ?
H61A C61 H61C 109.5 . . ?
H61B C61 H61C 109.5 . . ?
C63 C62 C61 102.5(14) . . ?
C63 C62 H62A 111.3 . . ?
C61 C62 H62A 111.3 . . ?
C63 C62 H62B 111.3 . . ?
C61 C62 H62B 111.3 . . ?
H62A C62 H62B 109.2 . . ?
C64 C63 C62 130.6(14) . . ?
C64 C63 H63A 104.6 . . ?
C62 C63 H63A 104.6 . . ?
C64 C63 H63B 104.6 . . ?
C62 C63 H63B 104.6 . . ?
H63A C63 H63B 105.7 . . ?
C63 C64 C65 131.5(16) . . ?
C63 C64 H64A 104.4 . . ?
C65 C64 H64A 104.4 . . ?
C63 C64 H64B 104.4 . . ?
C65 C64 H64B 104.4 . . ?
H64A C64 H64B 105.6 . . ?
C64 C65 H65A 109.5 . . ?
C64 C65 H65B 109.5 . . ?
H65A C65 H65B 109.5 . . ?
C64 C65 H65C 109.5 . . ?
H65A C65 H65C 109.5 . . ?
H65B C65 H65C 109.5 . . ?

loop_
_geom_torsion_atom_site_label_1
_geom_torsion_atom_site_label_2
_geom_torsion_atom_site_label_3
_geom_torsion_atom_site_label_4
_geom_torsion
_geom_torsion_site_symmetry_1
_geom_torsion_site_symmetry_2
_geom_torsion_site_symmetry_3
_geom_torsion_site_symmetry_4
_geom_torsion_publ_flag
N2 Ag1 N1 C15 177.8(6) . . . . ?
C56 Ag1 N1 C15 -59.9(10) . . . . ?
C55 Ag1 N1 C15 -64.5(6) . . . . ?
N2 Ag1 N1 C19 -7.6(5) . . . . ?
C56 Ag1 N1 C19 114.7(8) . . . . ?
C55 Ag1 N1 C19 110.1(5) . . . . ?
N1 Ag1 N2 C26 179.5(6) . . . . ?
C56 Ag1 N2 C26 16.1(7) . . . . ?
C55 Ag1 N2 C26 52.4(7) . . . . ?
N1 Ag1 N2 C22 8.1(4) . . . . ?
C56 Ag1 N2 C22 -155.3(5) . . . . ?
C55 Ag1 N2 C22 -119.0(5) . . . . ?
C14 C1 C2 C7 2.2(10) . . . . ?
C45 C1 C2 C7 -176.0(6) . . . . ?
C14 C1 C2 C3 -177.5(6) . . . . ?
C45 C1 C2 C3 4.3(10) . . . . ?
C1 C2 C3 C4 179.7(7) . . . . ?
C7 C2 C3 C4 0.0(10) . . . . ?
C2 C3 C4 C5 -0.6(11) . . . . ?
C3 C4 C5 C6 0.6(12) . . . . ?
C4 C5 C6 C7 -0.1(12) . . . . ?
C5 C6 C7 C8 178.8(7) . . . . ?
C5 C6 C7 C2 -0.5(11) . . . . ?
C1 C2 C7 C8 1.4(10) . . . . ?
C3 C2 C7 C8 -178.8(6) . . . . ?
C1 C2 C7 C6 -179.2(6) . . . . ?
C3 C2 C7 C6 0.5(9) . . . . ?
C6 C7 C8 C9 177.3(7) . . . . ?
C2 C7 C8 C9 -3.3(10) . . . . ?
C6 C7 C8 C15 1.2(10) . . . . ?
C2 C7 C8 C15 -179.4(6) . . . . ?
C7 C8 C9 C10 -177.1(6) . . . . ?
C15 C8 C9 C10 -1.1(10) . . . . ?
C7 C8 C9 C14 1.6(10) . . . . ?
C15 C8 C9 C14 177.6(6) . . . . ?
C8 C9 C10 C11 176.0(7) . . . . ?
C14 C9 C10 C11 -2.7(11) . . . . ?
C9 C10 C11 C12 1.2(12) . . . . ?
C10 C11 C12 C13 1.5(12) . . . . ?
C11 C12 C13 C14 -2.7(12) . . . . ?
C2 C1 C14 C13 175.3(7) . . . . ?
C45 C1 C14 C13 -6.5(10) . . . . ?
C2 C1 C14 C9 -4.0(10) . . . . ?
C45 C1 C14 C9 174.2(6) . . . . ?
C12 C13 C14 C1 -178.1(7) . . . . ?
C12 C13 C14 C9 1.1(11) . . . . ?
C8 C9 C14 C1 2.1(10) . . . . ?
C10 C9 C14 C1 -179.1(6) . . . . ?
C8 C9 C14 C13 -177.2(7) . . . . ?
C10 C9 C14 C13 1.6(10) . . . . ?
C19 N1 C15 C16 1.4(10) . . . . ?
Ag1 N1 C15 C16 175.9(5) . . . . ?
C19 N1 C15 C8 -178.6(6) . . . . ?
Ag1 N1 C15 C8 -4.2(9) . . . . ?
C9 C8 C15 N1 83.8(8) . . . . ?
C7 C8 C15 N1 -100.1(8) . . . . ?
C9 C8 C15 C16 -96.3(9) . . . . ?
C7 C8 C15 C16 79.9(9) . . . . ?
N1 C15 C16 C17 -1.3(12) . . . . ?
C8 C15 C16 C17 178.7(7) . . . . ?
C15 C16 C17 C18 0.1(12) . . . . ?
C16 C17 C18 C19 0.8(12) . . . . ?
C16 C17 C18 C20 -179.6(8) . . . . ?
C15 N1 C19 C18 -0.3(10) . . . . ?
Ag1 N1 C19 C18 -175.4(6) . . . . ?
C15 N1 C19 C22 -178.4(6) . . . . ?
Ag1 N1 C19 C22 6.5(8) . . . . ?
C17 C18 C19 N1 -0.8(11) . . . . ?
C20 C18 C19 N1 179.7(7) . . . . ?
C17 C18 C19 C22 177.4(7) . . . . ?
C20 C18 C19 C22 -2.2(11) . . . . ?
C17 C18 C20 C21 179.8(9) . . . . ?
C19 C18 C20 C21 -0.6(13) . . . . ?
C18 C20 C21 C23 2.1(14) . . . . ?
C26 N2 C22 C23 -0.8(11) . . . . ?
Ag1 N2 C22 C23 171.4(6) . . . . ?
C26 N2 C22 C19 179.9(6) . . . . ?
Ag1 N2 C22 C19 -7.8(8) . . . . ?
N1 C19 C22 N2 1.1(10) . . . . ?
C18 C19 C22 N2 -177.1(6) . . . . ?
N1 C19 C22 C23 -178.1(7) . . . . ?
C18 C19 C22 C23 3.7(11) . . . . ?
N2 C22 C23 C24 -0.1(12) . . . . ?
C19 C22 C23 C24 179.1(8) . . . . ?
N2 C22 C23 C21 178.4(7) . . . . ?
C19 C22 C23 C21 -2.3(12) . . . . ?
C20 C21 C23 C22 -0.6(14) . . . . ?
C20 C21 C23 C24 177.9(9) . . . . ?
C22 C23 C24 C25 0.5(14) . . . . ?
C21 C23 C24 C25 -178.0(9) . . . . ?
C23 C24 C25 C26 0.0(15) . . . . ?
C22 N2 C26 C25 1.4(11) . . . . ?
Ag1 N2 C26 C25 -169.6(6) . . . . ?
C22 N2 C26 C27 -177.8(6) . . . 3_666 ?
Ag1 N2 C26 C27 11.2(9) . . . 3_666 ?
C24 C25 C26 N2 -1.0(13) . . . . ?
C24 C25 C26 C27 178.2(8) . . . 3_666 ?
C40 C27 C28 C29 174.3(6) . . . . ?
C26 C27 C28 C29 -6.0(10) 3_666 . . . ?
C40 C27 C28 C33 -2.5(9) . . . . ?
C26 C27 C28 C33 177.2(6) 3_666 . . . ?
C27 C28 C29 C30 -175.4(7) . . . . ?
C33 C28 C29 C30 1.4(10) . . . . ?
C28 C29 C30 C31 -0.1(11) . . . . ?
C29 C30 C31 C32 -1.3(11) . . . . ?
C30 C31 C32 C33 1.6(11) . . . . ?
C31 C32 C33 C34 178.0(6) . . . . ?
C31 C32 C33 C28 -0.3(10) . . . . ?
C27 C28 C33 C34 -2.6(9) . . . . ?
C29 C28 C33 C34 -179.4(6) . . . . ?
C27 C28 C33 C32 175.7(6) . . . . ?
C29 C28 C33 C32 -1.1(9) . . . . ?
C32 C33 C34 C35 -173.2(6) . . . . ?
C28 C33 C34 C35 5.0(9) . . . . ?
C32 C33 C34 C41 9.0(9) . . . . ?
C28 C33 C34 C41 -172.7(6) . . . . ?
C33 C34 C35 C36 175.4(6) . . . . ?
C41 C34 C35 C36 -6.9(9) . . . . ?
C33 C34 C35 C40 -2.5(9) . . . . ?
C41 C34 C35 C40 175.3(6) . . . . ?
C34 C35 C36 C37 -177.8(6) . . . . ?
C40 C35 C36 C37 0.1(10) . . . . ?
C35 C36 C37 C38 -0.2(11) . . . . ?
C36 C37 C38 C39 -0.6(11) . . . . ?
C37 C38 C39 C40 1.6(11) . . . . ?
C28 C27 C40 C39 -176.3(6) . . . . ?
C26 C27 C40 C39 4.0(9) 3_666 . . . ?
C28 C27 C40 C35 5.0(9) . . . . ?
C26 C27 C40 C35 -174.7(6) 3_666 . . . ?
C38 C39 C40 C27 179.6(6) . . . . ?
C38 C39 C40 C35 -1.7(10) . . . . ?
C34 C35 C40 C27 -2.5(9) . . . . ?
C36 C35 C40 C27 179.6(6) . . . . ?
C34 C35 C40 C39 178.8(6) . . . . ?
C36 C35 C40 C39 0.9(9) . . . . ?
C35 C34 C41 C42 -86.5(8) . . . . ?
C33 C34 C41 C42 91.2(8) . . . . ?
C35 C34 C41 C46 90.7(8) . . . . ?
C33 C34 C41 C46 -91.6(8) . . . . ?
C46 C41 C42 C43 -0.1(11) . . . . ?
C34 C41 C42 C43 177.1(6) . . . . ?
C47 O1 C43 C44 -6.2(11) . . . . ?
C47 O1 C43 C42 173.8(6) . . . . ?
C41 C42 C43 O1 178.6(6) . . . . ?
C41 C42 C43 C44 -1.3(11) . . . . ?
O1 C43 C44 C45 -178.4(7) . . . . ?
C42 C43 C44 C45 1.6(11) . . . . ?
C43 C44 C45 C46 -0.4(11) . . . . ?
C43 C44 C45 C1 -178.8(6) . . . . ?
C2 C1 C45 C44 -98.4(8) . . . . ?
C14 C1 C45 C44 83.4(9) . . . . ?
C2 C1 C45 C46 83.1(9) . . . . ?
C14 C1 C45 C46 -95.1(8) . . . . ?
C44 C45 C46 C41 -1.2(11) . . . . ?
C1 C45 C46 C41 177.3(6) . . . . ?
C42 C41 C46 C45 1.4(11) . . . . ?
C34 C41 C46 C45 -175.8(6) . . . . ?
C43 O1 C47 C48 173.4(6) . . . . ?
O1 C47 C48 C49 -59.6(9) . . . . ?
C47 C48 C49 C50 176.8(8) . . . . ?
C48 C49 C50 C51 68.3(11) . . . . ?
C49 C50 C51 C52 174.9(8) . . . . ?
C59 C53 C54 C55 -2.6(12) . . . . ?
C53 C54 C55 C56 1.7(12) . . . . ?
C53 C54 C55 Ag1 85.9(8) . . . . ?
N1 Ag1 C55 C56 177.4(4) . . . . ?
N2 Ag1 C55 C56 -88.2(5) . . . . ?
N1 Ag1 C55 C54 61.7(7) . . . . ?
N2 Ag1 C55 C54 156.1(5) . . . . ?
C56 Ag1 C55 C54 -115.7(8) . . . . ?
C54 C55 C56 C57 1.1(11) . . . 3_666 ?
Ag1 C55 C56 C57 -107.7(7) . . . 3_666 ?
C54 C55 C56 Ag1 108.9(7) . . . . ?
N1 Ag1 C56 C55 -6.6(10) . . . . ?
N2 Ag1 C56 C55 109.8(5) . . . . ?
N1 Ag1 C56 C57 111.1(8) . . . 3_666 ?
N2 Ag1 C56 C57 -132.5(5) . . . 3_666 ?
C55 Ag1 C56 C57 117.7(8) . . . 3_666 ?
C59 C57 C58 C59 1.7(12) 3_666 . . . ?
C56 C57 C58 C59 -176.0(7) 3_666 . . . ?
C57 C58 C59 C53 -179.8(7) . . . . ?
C57 C58 C59 C57 -1.7(12) . . . 3_666 ?
C54 C53 C59 C58 178.8(7) . . . . ?
C54 C53 C59 C57 0.7(11) . . . 3_666 ?
C61 C62 C63 C64 -178.7(16) . . . . ?
C62 C63 C64 C65 -176.4(15) . . . . ?


#==============================================================================
# Additional structures and associated data_? identifiers
# should be added at this point if there is more than one 
# structure analysis in the CIF.

#==============================================================================
#     End of CIF
#==============================================================================
_exptl_crystal_recrystallization_method 
'Re-crystallisation from solvent: CH2Cl2, Et2O'
